# Supplementary material for: The relationship between umbilical cord blood IL-22 level and infantile eczema at 42 days
Source: Front Pediatr. 2024 Mar 28;12:1376706. doi: 10.3389/fped.2024.1376706 (PMC11007124; doi:10.3389/fped.2024.1376706)
Supplement: Supplementary file 1 [file Table1.xlsx]

## Sheet: Supplementary Table 1
n	IL-22(pg/ml)	eczema（0=none，1=have）	Sex of newborn 1=Male 2=Female	Baby weight (g)	Mode of delivery 1=Natural labor 2=Cesarean section	Gestational age (weeks) 1=＜39 2=39-40 3=＞40	maternal health status during pregnancy 1=Yes 0=None	Family history of allergy 1=Yes 0=None	Feeding pattern 1=breast-feeding 2=Mixed feeding	consumption of fish during pregnancy (≥twice a week) 1=Yes 0=None	consumption of more meat during pregnancy (≥500g) Yes None	consumption of Nuts during pregnancy Yes None	EASI
1	36.592	0	2	3500	1	2	0	0	1	0	0	0	0
2	27.138	1	1	3000	1	2	0	1	2	1	1	0	2.6
3	86.07	0	2	2750	2	3	1	1	1	0	0	0	0
4	40.906	0	1	3450	2	1	1	0	1	0	0	0	0
5	4.821	1	2	2700	1	3	0	0	1	1	1	1	1
6	13.446	1	2	2900	1	1	1	0	2	0	0	0	3.2
7	36.592	1	1	3400	1	3	1	0	2	1	1	1	0.5
8	17.853	1	1	3600	2	2	1	0	1	0	0	1	1.6
9	57.673	0	1	2700	1	2	0	1	1	0	0	0	0
10	17.853	1	2	3500	2	2	1	0	1	0	0	1	3
11	50.252	1	1	3550	1	3	1	1	2	0	0	1	1.9
12	42.297	0	1	2450	2	1	0	0	1	0	0	0	0
13	10.967	1	2	3900	2	2	0	1	1	0	1	1	1.6
14	47.668	1	1	3000	1	2	1	0	2	0	1	1	7.4
15	50.252	1	1	3650	1	3	0	0	1	0	1	1	1.8
16	25.415	1	2	2700	1	2	1	1	1	0	1	1	2.4
17	23.635	1	2	3350	1	3	1	0	1	1	1	0	5.6
18	58.868	0	2	3050	1	2	0	0	2	0	1	0	0
19	63.545	0	2	3600	1	3	0	0	1	1	0	0	0
20	38.055	0	1	3600	1	2	1	0	1	1	1	1	0
21	19.868	0	2	3400	1	2	0	0	1	0	0	0	0
22	8.181	1	1	2850	2	1	0	1	2	0	0	0	5.4
23	10.967	1	2	2700	2	2	1	0	2	0	1	1	0.6
24	4.821	1	2	3400	1	2	0	1	1	0	1	0	3.6
25	32.028	1	2	3500	2	2	1	0	2	1	1	1	1.8
26	8.181	0	2	3500	1	3	0	1	1	0	0	0	0
27	45.019	1	2	3100	1	3	0	1	2	0	0	0	2.7
28	4.821	1	2	3850	1	3	0	1	1	0	0	0	3
29	46.352	1	2	3000	1	2	1	0	2	1	1	1	1.2
30	10.967	1	1	2800	2	1	0	1	1	0	0	1	6.7
31	42.297	0	1	3300	2	2	1	0	2	0	0	0	0
32	17.853	0	1	3750	1	2	0	0	2	0	1	1	0
33	55.25	1	1	3800	1	2	1	1	1	1	1	0	7.4
34	38.055	1	2	3100	1	3	0	1	2	0	1	1	1.5
35	13.446	1	1	3200	1	2	0	1	1	1	1	1	3
36	42.297	1	1	3400	1	2	0	1	1	0	1	1	11.2
37	13.446	1	1	3400	1	2	1	0	2	0	1	1	5
38	39.492	0	1	3500	1	2	0	1	2	1	1	1	0
39	40.906	1	1	3500	2	1	1	1	2	0	1	0	7
40	48.968	0	1	3100	1	2	1	1	1	1	1	1	0
41	30.439	1	1	3850	1	2	0	1	1	0	1	1	3.6
42	27.138	1	1	3050	1	2	0	0	2	0	0	1	0
43	38.055	0	2	3350	1	3	1	1	2	0	0	0	0
44	39.492	0	1	3750	1	2	1	1	1	0	0	0	0
45	46.352	1	2	3300	2	2	1	0	1	1	1	1	2.1
46	17.853	1	1	3100	1	1	0	0	1	0	1	1	8.8
47	36.592	0	2	2950	1	1	1	1	2	1	1	1	0
48	21.79	0	2	2800	1	1	0	0	1	0	0	0	0
49	27.138	0	1	3550	1	3	1	0	1	1	1	1	0
50	8.181	1	1	4000	1	3	0	0	2	1	0	1	10.3
51	42.297	1	1	3550	1	2	0	0	2	1	1	0	1.6
52	54.02	0	2	3550	1	2	0	0	1	1	1	1	0
53	4.821	1	1	3950	1	3	1	0	2	0	1	0	10.8
54	30.439	0	1	3100	1	2	0	0	2	0	1	1	0
55	40.906	1	2	3400	1	2	1	1	1	0	0	1	4.3
56	39.492	0	2	3300	1	2	1	1	1	0	0	0	0
57	45.019	0	1	2900	1	1	0	1	2	0	0	0	0
58	25.415	0	2	3550	1	2	0	0	1	0	0	0	0
59	4.821	1	2	3150	1	3	1	0	1	0	1	1	6.6
60	10.967	0	2	3050	2	1	1	1	1	0	1	1	0
61	27.138	1	1	3000	1	3	0	0	1	0	1	1	0.6
62	43.668	0	1	3100	1	2	1	1	1	0	0	0	0
63	43.668	1	1	3850	1	2	0	0	1	1	0	0	10.2
64	25.415	0	1	2650	1	1	0	1	1	1	1	1	0
65	58.868	1	2	3400	2	1	0	1	1	1	1	1	2.7
66	35.102	1	1	3950	1	2	1	1	2	1	0	1	11.6
67	4.821	1	2	3900	1	2	0	0	2	1	1	1	4.1
68	30.439	1	2	3000	1	2	0	0	2	0	0	1	12.1
69	30.439	1	1	2900	1	1	1	1	2	0	0	0	5.4
70	52.777	0	2	3350	1	3	1	1	2	0	0	0	0
71	8.181	1	1	2850	1	2	1	1	2	1	1	0	1.2
72	17.853	1	1	3200	1	1	0	1	1	0	1	1	5
73	36.592	1	2	3850	1	2	0	1	2	1	1	1	0.4
74	32.028	1	2	3450	1	2	0	0	2	1	1	1	5.5
75	54.02	1	2	3400	1	3	1	0	1	0	0	0	7.2
76	56.467	0	1	3400	1	3	1	0	1	1	1	1	0
77	47.668	1	1	3200	1	2	0	1	1	0	0	0	5.3
78	10.967	1	2	3350	1	2	1	1	2	1	1	1	5
79	40.906	1	2	3000	1	3	0	0	2	1	0	1	8.6
80	41.194	1	1	3200	1	2	0	1	2	1	1	1	2
81	43.651	1	1	2750	1	2	1	0	1	1	0	1	12.4
82	43.651	1	2	3450	2	2	0	1	2	1	0	0	3.2
83	47.26	0	1	3200	1	2	0	0	1	1	1	0	0
84	47.853	1	1	3650	1	3	0	1	2	1	0	1	3.6
85	14.92	1	2	2850	1	2	0	0	1	1	1	1	3.9
86	38.055	1	1	2850	1	1	1	0	2	1	0	0	6.9
87	65.333	1	2	3250	1	2	0	1	2	1	0	0	0.6
88	30.143	0	1	3200	1	2	1	1	1	1	1	0	1.6
89	46.664	0	2	3400	2	2	0	0	1	1	0	1	0
90	22.22	0	1	3150	2	2	1	0	1	1	1	1	0
91	36.776	1	1	3000	2	2	1	1	2	1	1	1	1
92	47.853	1	2	3500	2	2	0	1	1	0	1	1	5.4
93	25.198	1	2	3400	2	1	1	1	2	0	1	0	1.6
94	38.055	0	2	3350	2	1	1	0	2	0	1	1	0
95	47.853	0	1	3500	2	1	0	1	2	0	0	1	0
96	38.055	1	1	3950	1	2	0	1	2	0	1	0	2.7
97	19.894	1	1	3050	2	2	0	1	2	1	1	0	0.4
98	22.22	0	2	3900	1	2	0	1	2	1	1	0	0
99	38.055	1	1	3800	2	1	0	1	1	1	1	1	2.4
100	19.098	1	2	3300	1	2	0	1	2	0	0	1	2
101	30.827	0	1	3350	2	1	0	0	1	0	1	1	0
102	39.948	0	1	3400	2	2	0	1	2	0	0	1	0
103	30.827	0	2	3850	1	2	0	0	1	0	1	1	0
104	23.725	1	2	3350	1	3	1	1	2	1	1	0	1.2
105	50.203	0	2	2750	1	1	0	1	1	1	1	0	0
106	37.417	1	2	3550	1	2	0	1	1	1	1	1	3
107	52.521	1	2	2900	2	2	1	1	1	1	0	1	1.6
108	34.83	1	2	3400	2	2	1	0	1	1	1	1	3.4
109	26.642	1	2	3100	2	2	1	1	2	1	0	0	3
110	41.812	1	2	2850	1	3	1	1	1	1	1	1	2.4
111	44.864	0	1	3100	1	1	1	0	2	1	0	1	0
112	43.651	1	1	4450	1	2	0	1	2	0	1	0	1.2
113	34.83	1	1	3250	1	2	1	1	1	1	1	1	2.4
114	22.22	0	1	3200	2	2	1	0	1	1	1	1	0
115	53.096	1	1	3600	1	3	0	0	2	1	1	1	3
116	19.894	1	1	3750	2	1	0	0	2	1	1	1	1.5
117	24.465	0	2	3250	2	3	1	0	1	1	0	0	0
118	48.443	0	2	2850	2	2	1	0	1	0	0	1	0
119	31.505	1	2	3100	1	2	1	0	1	1	1	1	2.4
120	31.505	1	1	4250	2	2	0	1	1	1	1	0	0.8
121	46.664	0	1	2800	1	2	0	0	2	1	1	1	0
122	7.081	0	1	3000	1	1	1	0	1	1	1	1	0
123	28.06	0	1	3250	2	2	0	0	2	1	1	0
124	22.977	0	1	4100	1	2	0	0	1	0	0	0	0
125	39.32	0	1	3600	2	1	1	1	2	0	1	0	0
126	22.977	1	2	3200	2	2	1	1	1	1	1	0	3
127	7.081	0	2	2800	1	1	0	0	1	1	0	1	0
128	47.26	0	1	3500	2	2	0	0	1	1	0	0	0
129	39.32	0	1	2950	1	2	1	1	1	1	0	1	0
130	51.366	0	1	3250	1	2	1	0	2	1	1	1	0
131	50.203	0	2	3500	2	1	0	1	1	1	1	1	0
132	50.785	0	2	3050	1	1	0	0	1	1	0	0	0
133	16.635	1	1	3650	1	2	0	1	1	1	1	1	1.2
134	39.32	0	1	3150	1	2	0	1	2	1	1	1	0
135	42.428	1	2	3450	2	1	0	1	1	0	1	0	2
136	36.131	1	1	2300	1	1	0	1	1	1	0	0	1.6
137	25.198	0	2	3400	2	2	1	0	1	0	1	0	0
138	36.776	0	1	3200	2	2	1	0	1	1	0	1	0
139	39.32	0	1	3600	1	2	1	0	1	1	1	1	0
140	38.689	1	1	3800	1	2	1	0	2	1	1	0	3.6
141	38.689	0	1	3750	2	2	1	0	1	1	1	1	0
142	8.193	0	2	3800	2	3	1	1	2	1	1	1	0
143	46.664	0	1	3250	1	2	1	0	2	1	1	1	0
144	20.679	1	1	3000	2	2	1	1	1	1	0	0	1.2
145	48.443	0	1	3100	1	3	1	1	1	1	1	1	0
146	50.203	1	1	3500	1	3	0	1	1	1	1	1	1.2
147	43.651	0	2	3000	2	3	0	1	1	0	1	1	0
148	28.76	0	1	2950	2	1	0	0	1	0	1	1	0
149	19.098	0	2	3100	2	1	1	0	2	1	1	0	0
150	25.198	1	2	3400	1	3	0	1	1	0	1	1	0.8
151	29.454	1	1	3550	1	2	0	1	2	1	1	1	1.2
152	41.194	0	1	2900	1	2	1	1	1	1	1	1	0
153	28.76	0	2	3450	1	3	1	1	2	1	1	1	0
154	36.776	0	1	3050	1	2	0	0	1	1	1	1	0
155	43.651	0	2	3200	1	2	0	1	2	1	1	0	0
156	29.454	1	2	3550	1	3	0	0	1	1	1	1	1.2
157	24.465	0	1	3100	1	1	0	1	1	1	1	1	0
